# Supplementary material for: Prospects for Recyclable Multilayer Packaging: A Case Study
Source: Polymers (Basel). 2023 Jul 6;15(13):2966. doi: 10.3390/polym15132966 (PMC10346915; doi:10.3390/polym15132966)
Supplement: Supplementary file 1 [file polymers-15-02966-s001.zip]

Archive with 1 entries (1 files):
- polymers-2445923-supplementary.pdf
